# Supplementary material for: New genus and species of broad-nosed weevils from Baltic amber and notes on fossils of the subfamily Entiminae (Coleoptera, Curculionidae)
Source: Zookeys. 2011 Dec 29;(160):73–96. doi: 10.3897/zookeys.160.2108 (PMC3253632; doi:10.3897/zookeys.160.2108)
Supplement: XML Treatment for Arostropsis [file zookeys.160.2108-treatment1.xml]

<!DOCTYPE tp:taxon-treatment
  PUBLIC "-//TaxonX//DTD Taxonomic Treatment Publishing DTD v0 20100105//EN" "tax-treatment-NSO.dtd">
<tp:taxon-treatment xmlns:tp="http://www.plazi.org/taxpub"><tp:treatment-meta><mixed-citation publication-type="journal"><person-group><name><surname>Yunakov</surname><given-names>Nikolai N.</given-names></name><name><surname>Kirejtshuk</surname><given-names>Alexander G.</given-names></name></person-group><article-title>New genus and species of broad-nosed weevils from Baltic amber and notes on fossils of the subfamily Entiminae (Coleoptera, Curculionidae)</article-title><source>Zookeys</source><day>29</day><month>12</month><year>2011</year><volume>2011</volume><issue>160</issue><fpage>73</fpage><lpage>96</lpage><pub-id pub-id-type="doi">10.3897/zookeys.160.2108</pub-id></mixed-citation></tp:treatment-meta><tp:nomenclature><tp:taxon-name>
                        <tp:taxon-name-part taxon-name-part-type="genus">Arostropsis</tp:taxon-name-part>
                    <object-id xmlns:xlink="http://www.w3.org/1999/xlink" xlink:type="simple">urn:lsid:zoobank.org:act:24BF76B1-8ADA-44BA-B111-FEED72EB7A05</object-id>
                    <object-id xmlns:xlink="http://www.w3.org/1999/xlink" xlink:type="simple">http://species-id.net/wiki/Arostropsis</object-id>
                    </tp:taxon-name><tp:taxon-authority>Yunakov &amp; Kirejtshuk</tp:taxon-authority><tp:taxon-status xmlns:xlink="http://www.w3.org/1999/xlink" xlink:type="simple">gen. n.</tp:taxon-status></tp:nomenclature><tp:treatment-sec sec-type="Type species"><title>Type species.</title><p> <italic><tp:taxon-name>Arostropsis groehni</tp:taxon-name></italic> Yunakov &amp; Kirejtshuk, sp. n.</p></tp:treatment-sec><tp:treatment-sec sec-type="Etymology"><title>Etymology.</title><p> The name of the new genus is formed from the Greek negative prefix “a”, “rōstron” (beak, bill, snout) and “opsis” (resembling a (specified) thing). Gender feminine.</p></tp:treatment-sec><tp:treatment-sec sec-type="Diagnosis"><title>Diagnosis.</title><p> Body elongate, in general appearance similar to <italic><tp:taxon-name>Pandeleteius</tp:taxon-name></italic> Schoenherr, 1834. Antenna with scape short, as long as pedicel (first funicular article; term after <xref ref-type="bibr" rid="B4">Doyen 1966</xref>) and 2<sup>nd</sup> funicular article (antennomere 3) together, reaching anterior margin of eye, strongly widened and flattened dorso-ventrally along apical third. Rostrum distinctly elongate and slender, about half as thick as frons. Vertex with small frontal fossa anterior of eyes. Buccal cavity completely covered by prementum; transverse sulcus absent. Epistome sparsely setose: only two pairs of short (internal) and long (external) setae (such composition of setae is not found among groups of <tp:taxon-name>Naupactini</tp:taxon-name> and <tp:taxon-name>Anypotactini</tp:taxon-name>); parepistome (term after <xref ref-type="bibr" rid="B14">Morimoto et al. 2006</xref>) weakly acute and <!--PageBreak-->gently extending beyond contour of rostrum (<xref ref-type="fig" rid="F4">Fig. 14</xref>). Antennal scrobes entirely lateral, just swinging fossa (term after <xref ref-type="bibr" rid="B14">Morimoto et al. 2006</xref>) slightly visible from above, pterygia scarcely pronounced. Mandibular process resembling that in other <tp:taxon-name>Naupactini</tp:taxon-name> (this structure was examined for six genera of <tp:taxon-name>Naupactini</tp:taxon-name>), weakly curved inward, with distinct dorsal carina, without inner basal tooth (<xref ref-type="fig" rid="F4">Fig. 18</xref>). Eyes strongly asymmetrically convex. Pronotal and elytral disk distinctly depressed dorsally. Pronotum with distinct lateral ridges; its posterior edge bisinuate. Elytra subparallel-sided, with humeral and distinct subapical prominences, elytral declivity gently sloping. Femora obtuse, weakly swollen. Metatibiae with open corbels. Claws free.</p></tp:treatment-sec><tp:taxon-treatment><tp:treatment-meta><mixed-citation publication-type="journal"><person-group><name><surname>Yunakov</surname><given-names>Nikolai N.</given-names></name><name><surname>Kirejtshuk</surname><given-names>Alexander G.</given-names></name></person-group><article-title>New genus and species of broad-nosed weevils from Baltic amber and notes on fossils of the subfamily Entiminae (Coleoptera, Curculionidae)</article-title><source>Zookeys</source><day>29</day><month>12</month><year>2011</year><volume>2011</volume><issue>160</issue><fpage>73</fpage><lpage>96</lpage><pub-id pub-id-type="doi">10.3897/zookeys.160.2108</pub-id></mixed-citation></tp:treatment-meta><tp:nomenclature><tp:taxon-name>
                        <tp:taxon-name-part taxon-name-part-type="genus">Arostropsis</tp:taxon-name-part>
                        <tp:taxon-name-part taxon-name-part-type="species">groehni</tp:taxon-name-part>
                    <object-id xmlns:xlink="http://www.w3.org/1999/xlink" xlink:type="simple">urn:lsid:zoobank.org:act:25FBCC0C-8376-41C7-A86E-F024B1541EEC</object-id>
                    <object-id xmlns:xlink="http://www.w3.org/1999/xlink" xlink:type="simple">http://species-id.net/wiki/Arostropsis_groehni</object-id>
                    </tp:taxon-name><tp:taxon-authority>Yunakov &amp; Kirejtshuk</tp:taxon-authority><tp:taxon-status xmlns:xlink="http://www.w3.org/1999/xlink" xlink:type="simple">sp. n.</tp:taxon-status><xref ref-type="fig" rid="F1">Figs 1</xref><xref ref-type="fig" rid="F2"/><xref ref-type="fig" rid="F3"/><xref ref-type="fig" rid="F4">–16</xref></tp:nomenclature><tp:treatment-sec sec-type="Material examined"><title>Material examined.</title><p> <italic>Holotype</italic> “C 7968, GPIH 4516”, male (GPIH); the complete beetle with a clear integument is included in an irregular parallelepiped with the largest plane about 18.0 × 14.0 mm and the smallest one 11.0 × 7.0 mm; amber matter on right side from the beetle is rather homogeneous, but that from the left side of the inclusion consists of some layers, in which between the borders is a fine net of dark (almost blackish) organic matter.</p></tp:treatment-sec><tp:treatment-sec sec-type="Etymology"><title>Etymology.</title><p> The epithet of the new species is formed from the name of Carsten Gröhn, collector of its holotype.</p></tp:treatment-sec><tp:treatment-sec sec-type="Type strata"><title>Type strata.</title><p> Baltic Amber; Upper Eocene, Prussian Formation.</p></tp:treatment-sec><tp:treatment-sec sec-type="Type locality"><title>Type locality.</title><p> Baltic Sea coast and Amber quarry Jantarny near Kaliningrad (formerly Koenigsberg), Kaliningrad region, Russia.</p></tp:treatment-sec><tp:treatment-sec sec-type="Description"><title>Description.</title><p> Length 6.4, width 1.8, height 1.3 mm. Body slender, distinctly depressed from above. Pronotum and elytra strongly carinate at sides. Integument densely covered with small, apparently metallic, lanceolate (apparently green) scales at both sides of body and legs.</p><p><italic>Head</italic>. Rostrum 1.5 times as long as wide, narrow, distinctly narrower than head capsule, laterally depressed. Pterygia weakly extending beyond lateral contour of rostrum. Epistomal area not depressed. Lateral edges of epifrons at middle convex, narrowed towards middle, then parallel-sided, without basal, transverse depression or sulcus. Median sulcus shallow, extending towards pit between eyes, not continuing towards vertex. Head capsule not constricted beyond eyes. Frons distinctly convex, almost twice as wide as epifrons at level of antennal insertions. Maximum width of head at posterior part of eyes. Scape comparatively short, about 1/4 as long as funicle, strongly expanded apically, somewhat compressed dorsoventrally, not extending beyond anterior third of eyes, directed obliquely downwards in folded state. Funicle slender; all segments elongate, funicular segment 1 about three times as long as wide, 2<sup>nd</sup> about two times as long as wide, 3<sup>rd</sup> about 1.5 times as long as wide; 4<sup>th</sup>-5<sup>th</sup> about two times as long as wide, segments<!--PageBreak--> 6-7 about 1.5 times as long as wide. Club spindle-shaped and comparatively thin, with distinctly separated segments, about as long as funicular segments 1-7 together. Mandibles entirely bare (without scales), moderately extended beyond buccal cavity. The only remaining left mandibular process knife-shaped, in apical third slightly curved inward, without internal prominences, about 1.5 times as long as protruding part of mandibles.</p><p><italic>Pronotum</italic> elongate, almost parallel-sided, with anterior and posterior constrictions widely expressed, weakly and evenly convex at sides, with disc weakly convex transversely<!--PageBreak--> and anterior edge curving upward; posterior edge slightly bisinuate; posterior angles widely rounded and somewhat projecting posteriorly; anterior edge nearly straight.</p><p><italic>Elytra</italic> elongate, about 4.5 times as long as wide, parallel-sided, humeral prominences distinct (<xref ref-type="fig" rid="F2">Fig. 8</xref>, <bold>hp</bold>), basal edge of elytra biconvex opposite the posterior pronotal depressions. Elytral declivity gently sloping (<xref ref-type="fig" rid="F2">Fig. 7</xref>).</p><!--PageBreak--><p><italic>Legs</italic> slender. Femora slender, elongate, obtuse, weakly swollen in apical third. Tibiae slender and elongate. Protibiae gently curved inwards in apical third; with anterior row of thin spines. Metatibiae subflattened and with inner edge sinuate at apical third. Corbels open (<xref ref-type="fig" rid="F1">Figs 6</xref>, <bold>cb</bold>; <xref ref-type="fig" rid="F8">8</xref>), without additional row of spines. Tarsi slender, setaceous, pelma well-developed (term after <xref ref-type="bibr" rid="B4">Doyen 1966</xref>). Tarsomere 1 almost as long as <!--PageBreak-->tarsomeres 2–3 combined. Ultimate tarsomere extended beyond lobes of tarsomere 3 by length of last one. Claws free. Procoxae comparatively small, situated in middle of prothorax (<xref ref-type="fig" rid="F2">Fig. 8</xref>).</p><fig id="F1" position="float" orientation="portrait"><label>Figures 1–6.</label><caption><p><italic><tp:taxon-name>Arostropsis groehni</tp:taxon-name></italic> gen. et sp.n. <bold>1</bold> body, dorsal view <bold>2</bold> body, lateral view <bold>3</bold> body, ventro-lateral view <bold>4</bold> head, dorsal view <bold>5</bold> protarsi <bold>6</bold> metatibia apex. Abbreviations: <bold>cb</bold> – corbel, <bold>ma</bold> – mandibular process. Body length: 6.4 mm.</p></caption><graphic xmlns:xlink="http://www.w3.org/1999/xlink" xlink:href="ZooKeys-160-073-g001.jpg" position="float" orientation="portrait" xlink:type="simple"/></fig><fig id="F2" position="float" orientation="portrait"><label>Figures 7–8.</label><caption><p><italic><tp:taxon-name>Arostropsis groehni</tp:taxon-name></italic> gen. et sp.n. <bold>7</bold> body outline, lateral view <bold>8</bold> idem, ventro-lateral view (anterior and middle limbs removed). Abbreviations: <bold>ed</bold> elytral declivity, <bold>hp</bold> humeral prominence, <bold>lr</bold> lateral ridge, <bold>ma</bold> mandibular process. Body length: 6.4 mm.</p></caption><graphic xmlns:xlink="http://www.w3.org/1999/xlink" xlink:href="ZooKeys-160-073-g002.jpg" position="float" orientation="portrait" xlink:type="simple"/></fig><fig id="F3" position="float" orientation="portrait"><label>Figures 9–12.</label><caption><p><italic><tp:taxon-name>Arostropsis groehni</tp:taxon-name></italic> gen. et sp.n. <bold>9</bold> head, antero-lateral view <bold>10</bold> idem, antero-dorsal view <bold>11</bold> head and prothorax, lateral view <bold>12</bold> antenna, lateral view. Abbreviations: <bold>lr</bold> lateral ridge, <bold>ma</bold> mandibular process. Scale bar: 1 mm.</p></caption><graphic xmlns:xlink="http://www.w3.org/1999/xlink" xlink:href="ZooKeys-160-073-g003.jpg" position="float" orientation="portrait" xlink:type="simple"/></fig><fig id="F4" position="float" orientation="portrait"><label>Figures 13–18.</label><caption><p>Species of<italic><tp:taxon-name>Arostropsis</tp:taxon-name></italic>, <italic><tp:taxon-name>Lepropus</tp:taxon-name></italic>, and <italic><tp:taxon-name>Naupactus</tp:taxon-name></italic>, details. Figs 17 and 18 (modified from <xref ref-type="bibr" rid="B21">Thompson 1992</xref>). <bold>13</bold>–<bold>16</bold>. <italic><tp:taxon-name>Arostropsis groehni</tp:taxon-name></italic> sp. n. <bold>13</bold> base of pronotum and elytra <bold>14</bold> epistome <bold>15</bold> epipleural margin of elytra <bold>16</bold> protarsus <bold>17</bold> <italic><tp:taxon-name>Lepropus rutilans</tp:taxon-name></italic> (Olivier, 1807) (<tp:taxon-name>Tanymecini</tp:taxon-name>), mandibular processes dentate <bold>18</bold> <italic><tp:taxon-name>Naupactus fatuus</tp:taxon-name></italic> Boheman, 1833, mandibular processes simple (<tp:taxon-name>Naupactini</tp:taxon-name>). Abbreviations: <bold>dc</bold> dorsal carina of mandibular process, <bold>ibt</bold> interobasal tooth of mandibular process, <bold>es</bold> epistomal setae, <bold>ma</bold> mandibular process. Scale bar: 1 mm (Figs <bold>13, 15</bold>); 0.5 mm (Figs <bold>14, 16</bold>); not in scale (Figs <bold>17, 18</bold>).</p></caption><graphic xmlns:xlink="http://www.w3.org/1999/xlink" xlink:href="ZooKeys-160-073-g004.jpg" position="float" orientation="portrait" xlink:type="simple"/></fig><!--PageBreak--></tp:treatment-sec><tp:treatment-sec sec-type="Comparison with recent genera"><title>Comparison with recent genera.</title><p> The new genus differs from all recent genera of <tp:taxon-name>Naupactini</tp:taxon-name> with open corbels and procoxae not completely separated from the prosternum (<italic><tp:taxon-name>Mesagroicus</tp:taxon-name></italic> Schoenherr, 1840, <italic><tp:taxon-name>Eurymetopus</tp:taxon-name></italic> Schoenherr, 1840, <italic><tp:taxon-name>Melanocyphus</tp:taxon-name></italic> Jekel, 1875, <italic><tp:taxon-name>Trichonaupactus</tp:taxon-name></italic> Hustache, 1939 ) in the following characters: short and depressed scape, rostrum narrow, epistomal area weakly setose, epifrons with a weakly developed median depression and vertex with very small fossa, not continuing to occiput.</p></tp:treatment-sec><tp:treatment-sec sec-type="Comparison with Baltic amber entimine genera"><title>Comparison with Baltic amber entimine genera.</title><p> Since <italic><tp:taxon-name>Arostropsis</tp:taxon-name></italic> gen. n. has free claws, only two other fossil genera, <italic><tp:taxon-name>Paonaupactus</tp:taxon-name></italic> Voss, 1953 and <italic><tp:taxon-name>Protonaupactus</tp:taxon-name></italic> Zherikhin, 1971, share the same character state and can be compared with the new genus. <italic><tp:taxon-name>Arostropsis</tp:taxon-name></italic> gen. n. strongly differs from both <italic><tp:taxon-name>Paonaupactus</tp:taxon-name></italic> and <italic><tp:taxon-name>Protonaupactus</tp:taxon-name></italic> in the following characters given in the key below.</p><sec sec-type="Key to Baltic amber genera of Entiminae with free claws"><title>Key to Baltic amber genera of <tp:taxon-name>Entiminae</tp:taxon-name> with free claws</title><table-wrap content-type="key" position="anchor" orientation="portrait"><table><tbody><tr><td rowspan="1" colspan="1">1</td><td rowspan="1" colspan="1">Scape short, reaching middle of eyes, strongly thickened apically; pedicel 1.5 times as long as or 2<sup>nd</sup> funicular article; 1<sup>st</sup> article of club similar in shape and size with 7<sup>th</sup> funicular article. Eyes irregularly convex, lateral, located significantly below level of frons (in lateral view). Epifrons without transverse sulcus before eyes. Lateral carina of prothorax developed. Pronotal disc depressed. Procoxae situated in middle of prosternum. Body length 6.4 mm</td><td rowspan="1" colspan="1"><italic><tp:taxon-name>Arostropsis</tp:taxon-name></italic> gen. n.</td></tr><tr><td rowspan="1" colspan="1">–</td><td rowspan="1" colspan="1">Scape long, reaching anterior edge of prothorax, not strongly thickened at apex; pedicel 0.7 time as long as 2<sup>nd</sup> funicular article; 1<sup>st</sup> article of club significantly different in shape from 7<sup>th</sup> funicular article. Eyes evenly convex, dorso-laterally, located almost at level of frons and somewhat extended above level of frons (in lateral view). Epifrons with more or less developed, transverse sulcus before eyes. Sides of prothorax evenly swollen, without carina. Pronotal disc moderately convex. Procoxae are closer to the anterior than to the posterior edge of prosternum. Body length 4.0-4.8 mm</td><td rowspan="1" colspan="1">2</td></tr><tr><td rowspan="1" colspan="1">2</td><td rowspan="1" colspan="1">Antennal club oval. 4.5-4.8 mm.</td><td rowspan="1" colspan="1"><italic><tp:taxon-name>Protonaupactus</tp:taxon-name></italic> Zherikhin, 1971</td></tr><tr><td rowspan="1" colspan="1">–</td><td rowspan="1" colspan="1">Antennal club spindle-shaped. 4 mm.</td><td rowspan="1" colspan="1"><italic><tp:taxon-name>Paonaupactus</tp:taxon-name></italic> Voss, 1953</td></tr></tbody></table></table-wrap></sec><sec sec-type="Systematic position"><title>Systematic position</title><p>This new genus is undoubtedly a member of <tp:taxon-name>Entiminae</tp:taxon-name> due to the presence of mandibular processes. Due to structural characters: mandibular processes long, knife-shaped (<bold>ibt</bold> not developed) - claws free, vertex and epifrons combined in uniform structure without transverse sulcus before eyes, the new genus could be assigned to the tribes <tp:taxon-name>Naupactini</tp:taxon-name> or <tp:taxon-name>Geonemini</tp:taxon-name> Gistel, 1848. Emden separated these groups from other ‘brachyderoid’ tribes of <tp:taxon-name>Entiminae</tp:taxon-name> with free claws (<tp:taxon-name>Tanymecini</tp:taxon-name> and <tp:taxon-name>Anypotactini</tp:taxon-name>) by the following characters (<xref ref-type="table" rid="T1">Table 1</xref>).</p><table-wrap id="T1" position="float" orientation="portrait"><label>Table 1.</label><caption><p> Basic morphological characters of ‘brachyderoid’ tribes of <tp:taxon-name>Entiminae</tp:taxon-name> with free claws in comparison with the genus <italic><tp:taxon-name>Arostropsis</tp:taxon-name></italic> gen.n.</p></caption><table><tbody><tr><td rowspan="1" colspan="1"/><td rowspan="1" colspan="1"><tp:taxon-name>Geonemini</tp:taxon-name></td><td rowspan="1" colspan="1"><tp:taxon-name>Naupactini</tp:taxon-name></td><td rowspan="1" colspan="1"><tp:taxon-name>Tanymecini</tp:taxon-name></td><td rowspan="1" colspan="1"><tp:taxon-name>Anypotactini</tp:taxon-name></td><td rowspan="1" colspan="1"><tp:taxon-name>Arostropsis</tp:taxon-name></td></tr><tr><td rowspan="1" colspan="1">1. Postocular vibrissae</td><td rowspan="1" colspan="1">absent</td><td rowspan="1" colspan="1">absent</td><td rowspan="1" colspan="1">present</td><td rowspan="1" colspan="1">absent</td><td rowspan="1" colspan="1">absent</td></tr><tr><td rowspan="1" colspan="1">2. Claws</td><td rowspan="1" colspan="1">free</td><td rowspan="1" colspan="1">free</td><td rowspan="1" colspan="1">free/connate</td><td rowspan="1" colspan="1">free</td><td rowspan="1" colspan="1">free</td></tr><tr><td rowspan="1" colspan="1">3. Transverse sulcus</td><td rowspan="1" colspan="1">absent</td><td rowspan="1" colspan="1">present/absent</td><td rowspan="1" colspan="1">present/&lt;br/&gt; absent</td><td rowspan="1" colspan="1">present/&lt;br/&gt; obsolete</td><td rowspan="1" colspan="1">absent</td></tr><tr><td rowspan="1" colspan="1">4. Eyes position</td><td rowspan="1" colspan="1">dorso-lateral</td><td rowspan="1" colspan="1">lateral</td><td rowspan="1" colspan="1">dorso-lateral</td><td rowspan="1" colspan="1">dorso-lateral</td><td rowspan="1" colspan="1">lateral</td></tr><tr><td rowspan="1" colspan="1">5. Mentum covers maxillae</td><td rowspan="1" colspan="1">yes</td><td rowspan="1" colspan="1">yes</td><td rowspan="1" colspan="1">yes</td><td rowspan="1" colspan="1">yes/no</td><td rowspan="1" colspan="1">unknown</td></tr><tr><td rowspan="1" colspan="1">6. Metatibial corbels</td><td rowspan="1" colspan="1">open/enclosed</td><td rowspan="1" colspan="1">open/enclosed</td><td rowspan="1" colspan="1">open/enclosed</td><td rowspan="1" colspan="1">open</td><td rowspan="1" colspan="1">open</td></tr><tr><td rowspan="1" colspan="1">7. Mandibular processes </td><td rowspan="1" colspan="1">without ibt</td><td rowspan="1" colspan="1">without ibt</td><td rowspan="1" colspan="1">with ibt</td><td rowspan="1" colspan="1">unknown</td><td rowspan="1" colspan="1">without ibt</td></tr><tr><td rowspan="1" colspan="1">8. Procoxae position</td><td rowspan="1" colspan="1">anterior</td><td rowspan="1" colspan="1">anterior/median</td><td rowspan="1" colspan="1">median</td><td rowspan="1" colspan="1">median</td><td rowspan="1" colspan="1">median</td></tr></tbody></table></table-wrap><p>The position of <italic><tp:taxon-name>Arostropsis</tp:taxon-name></italic> is tested following the table:</p><p>Presumption 1 (<tp:taxon-name>Geonemini</tp:taxon-name>). <italic><tp:taxon-name>Arostropsis</tp:taxon-name></italic> gen.n. lacks the key characters of <tp:taxon-name>Geonemini</tp:taxon-name> such as: evenly sloping lateral edges of epifrons, very narrow vertex and anterior position of procoxae. Consequently this genus cannot be assigned to this tribe..</p><p>Presumption 2 (<tp:taxon-name>Tanymecini</tp:taxon-name>). <italic><tp:taxon-name>Arostropsis</tp:taxon-name></italic> gen. n. could not be considered in the tribe <tp:taxon-name>Tanymecini</tp:taxon-name>, due to absence of postocular vibrissae at the prothorax. The amount of vibrissae varies from genus to genus within <tp:taxon-name>Tanymecini</tp:taxon-name> but at least a few vibrissae are present (some <italic><tp:taxon-name>Pandeleteius</tp:taxon-name></italic>). We do not know any case in which vibrissae are completely absent, so it is unlikely that <italic><tp:taxon-name>Arostropsis</tp:taxon-name></italic> belongs to <tp:taxon-name>Tanymecini</tp:taxon-name>.</p><p>Presumption 3 (<tp:taxon-name>Anypotactini</tp:taxon-name>). Due to absence of transverse sulcus between vertex and epifrons and U-shaped epistome in <italic><tp:taxon-name>Arostropsis</tp:taxon-name></italic> it is impossible to consider this genus within <tp:taxon-name>Anypotactini</tp:taxon-name>.</p><p>Presumption 4 (<tp:taxon-name>Naupactini</tp:taxon-name>). The strictly lateral position of the eyes, flattened epifrons and very broad vertex resembles that of <italic><tp:taxon-name>Arostropsis</tp:taxon-name></italic> within <tp:taxon-name>Naupactini</tp:taxon-name>, however, the shape of the rostrum is very different from that of any known member of this tribe. This transformation of rostrum probably resulted in reduction of the frontal fossa (<xref ref-type="fig" rid="F3">Fig. 10</xref>) that is normally (in genera with broad rostrum) deep, long and continuing from the anterior portion of epifrons to the occiput. Such head shape together with the unusual slender body makes it difficult to recognize <italic><tp:taxon-name>Arostropsis</tp:taxon-name></italic> as a member of the tribe <tp:taxon-name>Naupactini</tp:taxon-name>.</p><p><bold>Probable bionomy</bold>. The long legs and well developed tarsal pelma (term after <xref ref-type="bibr" rid="B4">Doyen 1966</xref>) of the new species suggests that this beetle was capable of running swiftly between leaves and, therefore, it was likely a canopy-dweller.</p></sec></tp:treatment-sec></tp:taxon-treatment><tp:treatment-sec><!--Section generated to contain objects referenced in tp:taxon-treatment.--><fig id="F8" position="float" orientation="portrait"><label>Figures 35–39.</label><caption><p><tp:taxon-name>Anypotactini</tp:taxon-name>, details. 35, 38 body, lateral view; 36, 39 body, dorsal view; 37 head, dorsal view. <bold>35</bold>–<bold>37</bold> <italic><tp:taxon-name>Anypotactus exilis</tp:taxon-name></italic> Boheman, 1840, female (Venezuela); length 3,3 mm <bold>38</bold>, <bold>39</bold> <italic><tp:taxon-name>Hyphantus buccifer</tp:taxon-name></italic> Germar, 1824, female (Brazil); length 8,2 mm. Abbreviations. <bold>isc</bold> incrustation scales, <bold>ep</bold> epistome, <bold>fr</bold> frons, <bold>ts</bold> transverse sulcus.</p></caption><graphic xmlns:xlink="http://www.w3.org/1999/xlink" xlink:href="ZooKeys-160-073-g008.jpg" position="float" orientation="portrait" xlink:type="simple"/></fig></tp:treatment-sec><ref-list><ref id="B4"><mixed-citation xmlns:xlink="http://www.w3.org/1999/xlink" xlink:type="simple"><person-group><name name-style="western"><surname>Doyen</surname><given-names>JT</given-names></name></person-group> (<year>1966</year>)<article-title> The Skeletal Anatomy of <italic>Tenebrio molitor</italic> (Coleoptera: Tenebrionidae).</article-title><source>Miscellaneous publications of the Entomological Society of America </source><volume>5</volume> (<issue>3</issue>): <fpage>103</fpage>-<lpage>150</lpage>.</mixed-citation></ref><ref id="B14"><mixed-citation xmlns:xlink="http://www.w3.org/1999/xlink" xlink:type="simple"><person-group><name name-style="western"><surname>Morimoto</surname><given-names>K</given-names></name><name name-style="western"><surname>Kojima</surname><given-names>H</given-names></name><name name-style="western"><surname>Miyakawa</surname><given-names>S</given-names></name></person-group> (<year>2006</year>)<source> The insects of Japan. Volume 3. Curculionoidea: general introduction and Curculionidae: Entiminae (part 1). Phyllobiini, Polydrusini and Cyphicerini (Coleoptera). Touka Shobo Co. Ltd., Fukuoka, iv + 406 pp.</source></mixed-citation></ref><ref id="B21"><mixed-citation xmlns:xlink="http://www.w3.org/1999/xlink" xlink:type="simple"><person-group><name name-style="western"><surname>Thompson</surname><given-names>RT</given-names></name></person-group> (<year>1992</year>)<article-title> Observations on the morphology and classification of weevils (Coleoptera, Curculionoidea) with a key to major groups.</article-title><source>Journal of Natural History </source><volume>26</volume>: <fpage>835</fpage>-<lpage>891</lpage>. <ext-link ext-link-type="uri" xlink:href="http://dx.doi.org/10.1080/00222939200770511" xlink:type="simple">doi: 10.1080/00222939200770511</ext-link></mixed-citation></ref></ref-list></tp:taxon-treatment>
