# Supplementary material for: New genus and species of broad-nosed weevils from Baltic amber and notes on fossils of the subfamily Entiminae (Coleoptera, Curculionidae)
Source: Zookeys. 2011 Dec 29;(160):73–96. doi: 10.3897/zookeys.160.2108 (PMC3253632; doi:10.3897/zookeys.160.2108)
Supplement: XML Treatment for Protonaupactus [file zookeys.160.2108-treatment3.xml]

<!DOCTYPE tp:taxon-treatment
  PUBLIC "-//TaxonX//DTD Taxonomic Treatment Publishing DTD v0 20100105//EN" "tax-treatment-NSO.dtd">
<tp:taxon-treatment xmlns:tp="http://www.plazi.org/taxpub"><tp:treatment-meta><mixed-citation publication-type="journal"><person-group><name><surname>Yunakov</surname><given-names>Nikolai N.</given-names></name><name><surname>Kirejtshuk</surname><given-names>Alexander G.</given-names></name></person-group><article-title>New genus and species of broad-nosed weevils from Baltic amber and notes on fossils of the subfamily Entiminae (Coleoptera, Curculionidae)</article-title><source>Zookeys</source><day>29</day><month>12</month><year>2011</year><volume>2011</volume><issue>160</issue><fpage>73</fpage><lpage>96</lpage><pub-id pub-id-type="doi">10.3897/zookeys.160.2108</pub-id></mixed-citation></tp:treatment-meta><tp:nomenclature><label>Genus</label><tp:taxon-name>
                        <tp:taxon-name-part taxon-name-part-type="genus">Protonaupactus</tp:taxon-name-part>
                    </tp:taxon-name><tp:taxon-authority>Zherikhin, 1971</tp:taxon-authority><tp:nomenclature-citation-list><tp:nomenclature-citation><tp:taxon-name>Sucinophyllobius</tp:taxon-name><comment> Wanat &amp; Borowiec, 1986: 243, syn. n. Type species <italic><tp:taxon-name>Sucinophyllobius viridis</tp:taxon-name></italic> Wanat &amp; Boroviec, 1986</comment></tp:nomenclature-citation></tp:nomenclature-citation-list></tp:nomenclature><tp:treatment-sec sec-type="Type species"><title>Type species.</title><p> <italic><tp:taxon-name>Protonaupactus microphthalmus</tp:taxon-name></italic> Zherikhin, 1971</p></tp:treatment-sec><tp:treatment-sec sec-type="Included species"><title>Included species:</title><p> <italic><tp:taxon-name>Protonaupactus microphthalmus</tp:taxon-name></italic> Zherikhin, 1971, <italic><tp:taxon-name>Protonaupactus viridis</tp:taxon-name></italic> (Wanat &amp; Boroviec, 1986), comb. n., <italic><tp:taxon-name>Protonaupactus sobrinus</tp:taxon-name></italic> (Voss, 1972), comb. n.</p></tp:treatment-sec><tp:taxon-treatment><tp:treatment-meta><mixed-citation publication-type="journal"><person-group><name><surname>Yunakov</surname><given-names>Nikolai N.</given-names></name><name><surname>Kirejtshuk</surname><given-names>Alexander G.</given-names></name></person-group><article-title>New genus and species of broad-nosed weevils from Baltic amber and notes on fossils of the subfamily Entiminae (Coleoptera, Curculionidae)</article-title><source>Zookeys</source><day>29</day><month>12</month><year>2011</year><volume>2011</volume><issue>160</issue><fpage>73</fpage><lpage>96</lpage><pub-id pub-id-type="doi">10.3897/zookeys.160.2108</pub-id></mixed-citation></tp:treatment-meta><tp:nomenclature><tp:taxon-name>
                        <tp:taxon-name-part taxon-name-part-type="genus">Protonaupactus</tp:taxon-name-part>
                        <tp:taxon-name-part taxon-name-part-type="species">sobrinus</tp:taxon-name-part>
                    <object-id xmlns:xlink="http://www.w3.org/1999/xlink" xlink:type="simple">http://species-id.net/wiki/Protonaupactus_sobrinus</object-id>
                    </tp:taxon-name><tp:taxon-authority>(Voss, 1972)</tp:taxon-authority><tp:taxon-status xmlns:xlink="http://www.w3.org/1999/xlink" xlink:type="simple">comb. n.</tp:taxon-status><xref ref-type="fig" rid="F5">Figs 19</xref><xref ref-type="fig" rid="F6"/><xref ref-type="fig" rid="F7">–34</xref><tp:nomenclature-citation-list><tp:nomenclature-citation><tp:taxon-name>Phyllobius sobrinus</tp:taxon-name><comment><xref ref-type="bibr" rid="B23">Voss 1972</xref>: 174</comment></tp:nomenclature-citation><tp:nomenclature-citation><tp:taxon-name>Sucinophyllobius sobrinus</tp:taxon-name><comment> Wanat &amp; Borowiec 1986: 243</comment></tp:nomenclature-citation></tp:nomenclature-citation-list></tp:nomenclature><tp:treatment-sec sec-type="Material examined"><title>Material examined.</title><p> <bold>Holotype:</bold> ZMUC903847, male (ZMUC); the complete beetle is included in a nearly regular amber piece, parallelepiped, with facets 14.0, 10.0 and 5.0 mm; one thin layer with wavy, light organic matter, small gas bubbles and small cracks located beneath the beetle.</p></tp:treatment-sec><tp:treatment-sec sec-type="Type strata"><title>Type strata.</title><p> Baltic Amber; Upper Eocene, Prussian Formation.</p></tp:treatment-sec><tp:treatment-sec sec-type="Type locality"><title>Type locality.</title><p> Denmark “Bernschteinschluss, Versterhavet bei Thisted, 17.xii.1895, Madsen leg.”.</p></tp:treatment-sec><tp:treatment-sec sec-type="Redescription"><title>Redescription.</title><p> Length 4.5, width 1.75, and height 1.65 mm. Beetle densely covered with metallic, shining scales (apparently green).</p><p><italic>Head</italic>. Rostrum 1.5 times as long as wide at level of pterygia. Epifrons subparallel-sided, at level of antennal insertions abruptly widened anteriorly, weakly convex longitudinally, separated from frons by a distinct depression indicating a transverse sulcus hidden by dense scales. Pterygia strongly extending beyond lateral contour of rostrum. Epistome well-defined by U-shaped keel. Epistomal setae grouped in dense bunches at anterior epistomal angles. Each bunch bearing at least 5 setae. Epistomal angles pronounced apically. Anterior edge of pterygia densely setose. Antennal furrows distinct only in their basal half and not continuing obliquely to underside of rostrum, their dorsal and ventral edges somewhat divergent posteriorly. Eyes dorso-lateral, round and evenly convex. Frons slightly convex, as wide as epifrons between antennal insertions. Frontal fossa not visible because masking by scales. Antennae long. Scape straight, evenly thickened apically, reaching anterior constriction of pronotum. Funicle thin: pedicel about 0.7 time as long as 2<sup>nd</sup> funicular article; 2<sup>nd</sup> article about 3.5 times as long as wide; 3<sup>rd</sup> –7<sup>th</sup> articles weakly oblong, about 1.5 times as long as wide. Club ovoid, about 2.3 times as long as wide, its 1<sup>st</sup> article significantly different in shape from 7<sup>th</sup> funicular article.</p><p><italic>Pronotum</italic> transverse; evenly convex at sides and disc, strongly constricted anteriorly and posteriorly. Its base slightly bisinuate. Anterior edge of pronotum straight, without postocular lobes, spurs or vibrissae. Scutellum significantly pronounced, subquadrate.</p><p><italic>Elytra</italic> subparallel, hardly widened in apical half, with pronounced humeral prominences. Epipleural edge weekly but distinctly S-shaped. Wings well-developed, beetle apparently capable of flying. Elytral declivity abruptly sloping. Anterior edge of anal ventrite (hypopygidium) emarginate (<xref ref-type="fig" rid="F6">Fig. 30</xref>).</p><!--PageBreak--><p><italic>Legs</italic> thin. Femora obtuse, weakly swollen in middle part. Protibiae straight at external edge, not widened at external apical angle. Metatibiae spatulate apically (<xref ref-type="fig" rid="F7">Fig. 33</xref>), with open corbel but without additional setal row. Setal comb of all tibiae weakly-developed. Tarsi with well-developed setaceous pelma (term after <xref ref-type="bibr" rid="B4">Doyen 1966</xref>). Tarsomere 1 about as long as tarsomeres 2 and 3 combined. Tarsomere 3 with well-developed lobes. Ultimate tarsomere by 0.7 extending beyond lobes of tarsomere 3. Claws free.</p><fig id="F5" position="float" orientation="portrait"><label>Figures 19–24.</label><caption><p><italic><tp:taxon-name>Protonaupactus sobrinus</tp:taxon-name></italic> (Voss, 1972), holotype, male. <bold>19</bold> body, dorsal view <bold>20</bold> elytral declivity, posterior view <bold>21</bold> head and pronotum, dorsal view <bold>22</bold> body, lateral view <bold>23</bold> rostrum, dorsal view (transverse sulcus, indicated by dashed line, hidden by dense scale vestiture) <bold>24</bold> antennal club. Abbreviations: <bold>es</bold> epistomal setae, <bold>ts</bold> transverse sulcus. Body length: 4.5 mm.</p></caption><graphic xmlns:xlink="http://www.w3.org/1999/xlink" xlink:href="ZooKeys-160-073-g005.jpg" position="float" orientation="portrait" xlink:type="simple"/></fig><fig id="F6" position="float" orientation="portrait"><label>Figures 25–30.</label><caption><p><italic><tp:taxon-name>Protonaupactus sobrinus</tp:taxon-name></italic> (Voss, 1972), holotype, male. <bold>25</bold> head with antennal scape, dorsal view <bold>26</bold> idem, lateral dorsal view <bold>27</bold> epistomal area of rostrum <bold>28</bold> pronotum and elytral base, dorsal view <bold>29</bold> anterior right leg, dorsal view <bold>30</bold> elytral apex with pygidium and anal ventrite. Abbreviations: <bold>ts</bold> transverse sulcus, <bold>es</bold> epistomal serae, <bold>ep</bold> epistome, <bold>fr</bold> frons, <bold>pep</bold> parepistome. Scale bar: 1 mm (Figs 25, 26, 28, 30); 0.5 mm (Figs <bold>27, 29</bold>).</p></caption><graphic xmlns:xlink="http://www.w3.org/1999/xlink" xlink:href="ZooKeys-160-073-g006.jpg" position="float" orientation="portrait" xlink:type="simple"/></fig><fig id="F7" position="float" orientation="portrait"><label>Figures 31–34.</label><caption><p><italic><tp:taxon-name>Protonaupactus sobrinus</tp:taxon-name></italic> (Voss, 1972), holotype, male. <bold>31</bold> metatibial apex and tarsus lateral view, and claws dorsal view <bold>32</bold> mesotarsus ventral view <bold>33</bold> posterior leg <bold>34</bold> antenna. <bold>Remark</bold>. Setose pelma (term after <xref ref-type="bibr" rid="B4">Doyen 1966</xref>) indicated by grey color. Scale bar: 0.25 mm (Figs 31, 32); 0.5 mm (Figs <bold>33, 34</bold>).</p></caption><graphic xmlns:xlink="http://www.w3.org/1999/xlink" xlink:href="ZooKeys-160-073-g007.jpg" position="float" orientation="portrait" xlink:type="simple"/></fig><!--PageBreak--><!--PageBreak--></tp:treatment-sec><tp:treatment-sec sec-type="Differential diagnosis"><title>Differential diagnosis.</title><p> This species is distinguished from <italic><tp:taxon-name>Protonaupactus microphthalmus</tp:taxon-name></italic> and <italic><tp:taxon-name>Protonaupactus viridis</tp:taxon-name></italic> by the metatibiae being strongly spatulate apically. The re-examination of the holotype of <italic><tp:taxon-name>Phyllobius sobrinus</tp:taxon-name></italic> Voss, 1972 demonstrates the particular structure of the head, which is very similar to some genera of <tp:taxon-name>Anypotactini</tp:taxon-name> (mostly from tropical America) and <tp:taxon-name>Cyphicerini</tp:taxon-name> (mostly from Old World tropics, distinctly separated groups): epistome U-shaped, convex, weakly sinuate anteriorly, and claws free (<xref ref-type="fig" rid="F6">Figs 27</xref>, <xref ref-type="fig" rid="F7">31</xref>). This species also shares a well-developed, transverse sulcus on the rostrum (<xref ref-type="fig" rid="F6">Fig. 25, 26</xref>, <xref ref-type="fig" rid="F8">35–39</xref>) with other groups of <tp:taxon-name>Anypotactini</tp:taxon-name>.</p><fig id="F8" position="float" orientation="portrait"><label>Figures 35–39.</label><caption><p><tp:taxon-name>Anypotactini</tp:taxon-name>, details. 35, 38 body, lateral view; 36, 39 body, dorsal view; 37 head, dorsal view. <bold>35</bold>–<bold>37</bold> <italic><tp:taxon-name>Anypotactus exilis</tp:taxon-name></italic> Boheman, 1840, female (Venezuela); length 3,3 mm <bold>38</bold>, <bold>39</bold> <italic><tp:taxon-name>Hyphantus buccifer</tp:taxon-name></italic> Germar, 1824, female (Brazil); length 8,2 mm. Abbreviations. <bold>isc</bold> incrustation scales, <bold>ep</bold> epistome, <bold>fr</bold> frons, <bold>ts</bold> transverse sulcus.</p></caption><graphic xmlns:xlink="http://www.w3.org/1999/xlink" xlink:href="ZooKeys-160-073-g008.jpg" position="float" orientation="portrait" xlink:type="simple"/></fig></tp:treatment-sec><tp:treatment-sec sec-type="Notes on synonymy"><title>Notes on synonymy.</title><p> The comparison of <italic><tp:taxon-name>Sucinophyllobius sobrinus</tp:taxon-name></italic>, <italic><tp:taxon-name>Sucinophyllobius viridis</tp:taxon-name></italic> and <italic><tp:taxon-name>Protonaupactus microphthalmus</tp:taxon-name></italic> shows they are closely related species of the same genus. <!--PageBreak-->They share almost the same characters of the rostrum, with moderately defined U-shaped epistome having apically pronounced angles, long and slender antennae with the scape extending behind the anterior margin of the pronotum, funicular article 1 about 0.7 × as long as article 2, and article 2 about 3.5 × as long as wide.</p><sec sec-type="Systematic position of Protonaupactus"><title>Systematic position of <tp:taxon-name>Protonaupactus</tp:taxon-name></title><p><tp:taxon-name>Anypotactini</tp:taxon-name> and <tp:taxon-name>Cyphicerini</tp:taxon-name> are the only tribes of <tp:taxon-name>Entiminae</tp:taxon-name> whose relationships with <italic><tp:taxon-name>Protonaupactus</tp:taxon-name></italic> still need to be tested. Both tribes contain genera with the following characters: (1) claws free, (2) epistome deeply sinuate, parepistome distinctly<!--PageBreak--> protruding and bearing dense bunches of long setae, (3) swinging fossae long, fully visible in dorsal view, (4) pterygia strongly extended beyond rostrum.</p><p>The tribe <tp:taxon-name>Cyphicerini</tp:taxon-name> consists of rather diverse genera which may be divided into two subgroups by the structure of the prothorax and underside of the head: (<bold>1</bold>) <bold>a</bold> prosternum subflattened with straight anterior edge; <bold>b</bold> pronotum with straight anterior edge; <bold>c</bold> rostrum and head united in a consolidated structure; <bold>d</bold> underside of rostrum densely covered with scales, its sculpture uniform; <bold>e</bold> rostrum directed forwards (<tp:taxon-name>Mylacorrhinina</tp:taxon-name> and <tp:taxon-name>Myllocerina</tp:taxon-name>) or (<bold>2</bold>) <bold>a</bold> prosternum with anterior edge sinuate; <bold>b</bold> pronotum with distinct postocular lobes; <bold>c</bold> head and rostrum distinctly separated by transverse constriction; <bold>d</bold> basal area of underside of rostrum with glabrous integument which has a bare stripe reaching the eyes; <bold>e</bold> rostrum directed downwards (<tp:taxon-name>Acanthotrachelina</tp:taxon-name>, <tp:taxon-name>Cyphicerina</tp:taxon-name>, and <tp:taxon-name>Phytoscaphina</tp:taxon-name>).</p><p><tp:taxon-name>Anypotactini</tp:taxon-name> include a group of genera that share a character set characteristic of the subgroup I of <tp:taxon-name>Cyphicerini</tp:taxon-name> and distinct from this subgroup in the transverse sulcus on the rostrum. However, this tribe displays an enormous variety in rostrum shape, and also shows both dorsal and lateral positions of the antennal scape which is normally folded above the eyes, along the rostrum, or folded obliquely downwards in the scrobe if developed. Both the antennal scape and funicle are quite slender, hence the antennae resemble a brachyderoid rather than otiorhynchoid type, like in <tp:taxon-name>Cyphicerini</tp:taxon-name>.</p><p><italic><tp:taxon-name>Anypotactus</tp:taxon-name></italic> Schoenherr 1840, <italic><tp:taxon-name>Polydacrys</tp:taxon-name></italic> Schoenherr, 1833 and other genera with short rostrum and large pterygia belong to <tp:taxon-name>Anypotactini</tp:taxon-name> subgroup 1, and <italic><tp:taxon-name>Prepodellus</tp:taxon-name></italic> Kirsch, 1867, <italic><tp:taxon-name>Hyphantus</tp:taxon-name></italic> Germar, 1824 and other genera with long rostrum with very small pterygia belong to <tp:taxon-name>Anypotactini</tp:taxon-name> subgroup 2.</p><p><italic><tp:taxon-name>Protonaupactus</tp:taxon-name></italic> combines both character sets, <tp:taxon-name>Anypotactini</tp:taxon-name> and <tp:taxon-name>Cyphicerini</tp:taxon-name>. Nevertheless, it can be easily distinguished from <tp:taxon-name>Cyphicerini</tp:taxon-name> subgr. 2 in sharing the basic character set of <tp:taxon-name>Cyphicerini</tp:taxon-name> subgr. 1 and <tp:taxon-name>Anypotactini</tp:taxon-name> subgr. 1. From <tp:taxon-name>Cyphicerini</tp:taxon-name> subgr.1 <italic><tp:taxon-name>Protonaupactus</tp:taxon-name></italic> differs particularly in the transverse sulcus on the rostrum (<xref ref-type="fig" rid="F6">Fig. 25, 26</xref>). The new data on this fossil genus show that the distinctness between these tribes is not very clear and needs a further investigation.</p></sec></tp:treatment-sec></tp:taxon-treatment><ref-list><ref id="B4"><mixed-citation xmlns:xlink="http://www.w3.org/1999/xlink" xlink:type="simple"><person-group><name name-style="western"><surname>Doyen</surname><given-names>JT</given-names></name></person-group> (<year>1966</year>)<article-title> The Skeletal Anatomy of <italic>Tenebrio molitor</italic> (Coleoptera: Tenebrionidae).</article-title><source>Miscellaneous publications of the Entomological Society of America </source><volume>5</volume> (<issue>3</issue>): <fpage>103</fpage>-<lpage>150</lpage>.</mixed-citation></ref><ref id="B23"><mixed-citation xmlns:xlink="http://www.w3.org/1999/xlink" xlink:type="simple"><person-group><name name-style="western"><surname>Voss</surname><given-names>E</given-names></name></person-group> (<year>1972</year>)<article-title> Einige Rüsselkäfer der Tertiarzeit aus Baltischem Bernstein (Coleoptera, Curculionoidea).</article-title><source>Steenstrupia </source><volume>2</volume> (<issue>11</issue>): <fpage>167</fpage>-<lpage>181</lpage>.</mixed-citation></ref></ref-list></tp:taxon-treatment>
